# Supplementary material for: Comparison of Untargeted and Markers Analysis of Volatile Organic Compounds with SIFT-MS and SPME-GC-MS to Assess Tea Traceability
Source: Foods. 2024 Dec 11;13(24):3996. doi: 10.3390/foods13243996 (PMC11675271; doi:10.3390/foods13243996)
Supplement: Supplementary file 1 [file foods-13-03996-s001.zip]

Archive with 1 entries (1 files):
- foods-3310566-supplementary.pdf
